# Supplementary material for: Development of Bedaquiline-Loaded SNEDDS Using Quality by Design (QbD) Approach to Improve Biopharmaceutical Attributes for the Management of Multidrug-Resistant Tuberculosis (MDR-TB)
Source: Antibiotics (Basel). 2023 Oct 3;12(10):1510. doi: 10.3390/antibiotics12101510 (PMC10603879; doi:10.3390/antibiotics12101510)
Supplement: Supplementary file 1 [file antibiotics-12-01510-s001.zip]

Archive with 1 entries (1 files):
- antibiotics-2574122-supplementary.pdf
